# Supplementary material for: Representative Test Material for Validation of Density Separation as Part of Microplastic Quantification in Drinking Water
Source: Polymers (Basel). 2025 Feb 18;17(4):526. doi: 10.3390/polym17040526 (PMC11858966; doi:10.3390/polym17040526)
Supplement: Supplementary file 1 [file polymers-17-00526-s001.zip]

Archive with 1 entries (1 files):
- polymers-3385169-supplementary.pdf
